# Supplementary material for: S100A10 knockdown exacerbates phenylephrine-induced cardiomyocyte hypertrophy via modulating mitochondrial oxidative phosphorylation
Source: Front Genet. 2025 Oct 22;16:1610008. doi: 10.3389/fgene.2025.1610008 (PMC12585156; doi:10.3389/fgene.2025.1610008)
Supplement: Supplementary file 1 [file Table1.xls]

## Sheet: GSE116250
id	S100A10	state
NF10	1053.99	health
NF11	276.308	health
NF12	675.191	health
NF13	376.351	health
NF14	519.351	health
NF1	391.217	health
NF3	385.726	health
NF5	652.985	health
NF7	290.043	health
NF15	324.02	health
NF2	393.748	health
NF4	433.199	health
NF6	260.1	health
NF8	362.751	health
DCM8	285.181	DCM
DCM14	219.174	DCM
DCM12	172.598	DCM
DCM13	196.202	DCM
DCM11	242.582	DCM
DCM17	353.079	DCM
DCM16	327.251	DCM
DCM18	419.102	DCM
DCM19	204.943	DCM
DCM21	167.399	DCM
DCM20	216.896	DCM
DCM22	228.856	DCM
DCM24	129.359	DCM
DCM26	229.643	DCM
DCM28	191.709	DCM
DCM29	167.862	DCM
DCM2	528.383	DCM
DCM31	319.932	DCM
DCM32	170.604	DCM
DCM33	162.536	DCM
DCM34	197.795	DCM
DCM35	211.161	DCM
DCM38	243.521	DCM
DCM39	254.944	DCM
DCM3	283.802	DCM
DCM43	179.589	DCM
DCM44	163.982	DCM
DCM46	216.111	DCM
DCM4	298.836	DCM
DCM6	372.049	DCM
DCM72	203.718	DCM
DCM73	347.185	DCM
DCM74	235.903	DCM
DCM75	379.043	DCM
DCM76	253.22	DCM
DCM77	451.797	DCM
DCM78	258.432	DCM
ICM47	176.353	ICM
ICM49	214.029	ICM
ICM50	529.285	ICM
ICM52	292.987	ICM
ICM53	178.682	ICM
ICM54	238.284	ICM
ICM55	358.321	ICM
ICM56	462.882	ICM
ICM58	303.82	ICM
ICM59	366.31	ICM
ICM61	235.985	ICM
ICM63	282.488	ICM
ICM64	317.961	ICM

## Sheet: GSE36961
id	S100A10	state			ID	GSM907203	GSM907204	GSM907205	GSM907206	GSM907207	GSM907208	GSM907209	GSM907210	GSM907211	GSM907212	GSM907213	GSM907214	GSM907215	GSM907216	GSM907217	GSM907218	GSM907219	GSM907220	GSM907221	GSM907222	GSM907223	GSM907224	GSM907225	GSM907226	GSM907227	GSM907228	GSM907229	GSM907230	GSM907231	GSM907232	GSM907233	GSM907234	GSM907235	GSM907236	GSM907237	GSM907238	GSM907239	GSM907240	GSM907241	GSM907242	GSM907243	GSM907244	GSM907245	GSM907246
GSM907203	11.0348	HCM			NPPA	11.3317	14.1001	11.9132	10.8725	12.9454	14.511	11.9855	14.9578	11.7611	10.7944	12.8968	9.81791	14.5376	13.0072	12.9116	12.1017	10.627	14.6207	14.0645	11.7342	13.457	11.5397	13.7846	13.9921	15.3029	13.3927	14.7768	14.0243	13.5043	14.7303	14.4305	13.3795	11.9675	14.8788	9.60618	12.831	12.4553	10.0309	14.5684	14.9213	12.5456	13.8658	14.2987	9.83597
GSM907204	11.1951	HCM			NPPB	12.5597	14.3629	11.4323	12.3125	13.0249	14.2661	12.9875	14.072	12.3436	11.027	12.8154	10.6503	13.5254	11.9372	13.7887	12.8285	12.5609	14.0778	13.1371	14.3396	12.893	12.9915	12.8462	13.7898	13.3091	11.4367	14.6971	14.2613	14.0182	14.4402	14.1306	13.7873	11.8098	14.3188	9.62821	11.8737	13.3429	12.6403	13.949	14.677	12.4541	12.3826	11.5149	8.18818
GSM907205	11.0976	HCM			MYH6	12.2918	12.6052	12.2952	11.6591	12.5344	12.3913	12.4476	12.4071	11.8224	12.1582	11.6066	12.2296	11.9821	11.9144	12.4097	11.9821	12.2285	11.8931	12.2206	12.4886	13.2725	12.0923	12.4281	11.8148	12.4037	11.6087	12.9531	11.8172	11.7237	12.1298	12.3685	12.0813	12.2144	12.3695	12.2909	12.5469	11.9973	11.8206	12.1382	12.4253	12.5548	11.9168	12.5129	12.2025
GSM907206	11.5191	HCM			MYH7	15.2121	15.1109	15.1257	15.1937	14.8671	15.066	14.3591	14.8974	14.1886	14.1439	13.9846	15.3022	14.3967	14.1832	14.8778	14.793	14.5187	15.145	14.1833	15.0858	15.26	14.93	14.974	14.2998	15.6772	14.891	15.3847	14.5808	14.054	14.3447	14.7125	14.1366	14.9899	15.28	14.9433	14.9365	14.0299	14.0713	14.7368	15.1692	15.1971	13.9875	14.1386	14.9828
GSM907207	11.0009	HCM			S100A10	11.0348	11.1951	11.0976	11.5191	11.0009	11.2681	11.2087	11.4105	10.6535	11.0135	10.5061	11.3244	10.9182	11.2261	10.0417	10.8714	11.4307	11.2968	11.4467	10.9779	10.8778	11.2654	10.8053	11.2147	11.3764	11.0848	10.9431	11.1729	11.0045	11.3497	11.2433	10.7432	11.3892	10.9966	11.3282	11.254	10.8544	11.1335	11.0551	11.3478	11.3987	10.7732	11.8838	11.3654
GSM907208	11.2681	HCM
GSM907209	11.2087	HCM
GSM907210	11.4105	HCM
GSM907211	10.6535	HCM
GSM907212	11.0135	HCM
GSM907213	10.5061	HCM
GSM907214	11.3244	HCM
GSM907215	10.9182	HCM
GSM907216	11.2261	HCM
GSM907217	10.0417	HCM
GSM907218	10.8714	HCM
GSM907219	11.4307	HCM
GSM907220	11.2968	HCM
GSM907221	11.4467	HCM
GSM907222	10.9779	HCM
GSM907223	10.8778	HCM
GSM907224	11.2654	HCM
GSM907225	10.8053	HCM
GSM907226	11.2147	HCM
GSM907227	11.3764	HCM
GSM907228	11.0848	HCM
GSM907229	10.9431	HCM
GSM907230	11.1729	HCM
GSM907231	11.0045	HCM
GSM907232	11.3497	HCM
GSM907233	11.2433	HCM
GSM907234	10.7432	HCM
GSM907235	11.3892	HCM
GSM907236	10.9966	HCM
GSM907237	11.3282	HCM
GSM907238	11.254	HCM
GSM907239	10.8544	HCM
GSM907240	11.1335	HCM
GSM907241	11.0551	HCM
GSM907242	11.3478	HCM
GSM907243	11.3987	HCM
GSM907244	10.7732	HCM
GSM907245	11.8838	HCM
GSM907246	11.3654	HCM
GSM907247	10.6601	HCM
GSM907248	11.4353	HCM
GSM907249	11.6577	HCM
GSM907250	11.6627	HCM
GSM907251	11.4978	HCM
GSM907252	11.6038	HCM
GSM907253	10.3598	HCM
GSM907254	10.8984	HCM
GSM907255	11.6562	HCM
GSM907256	11.442	HCM
GSM907257	11.5879	HCM
GSM907258	10.2836	HCM
GSM907259	10.5328	HCM
GSM907260	11.5743	HCM
GSM907261	11.0898	HCM
GSM907262	10.6121	HCM
GSM907263	10.7571	HCM
GSM907264	11.1051	HCM
GSM907265	11.254	HCM
GSM907266	10.4754	HCM
GSM907267	11.1726	HCM
GSM907268	12.0986	HCM
GSM907269	11.8085	HCM
GSM907270	11.0981	HCM
GSM907271	11.3568	HCM
GSM907272	11.0529	HCM
GSM907273	10.523	HCM
GSM907274	11.2455	HCM
GSM907275	10.5923	HCM
GSM907276	10.9473	HCM
GSM907277	11.5263	HCM
GSM907278	11.2547	HCM
GSM907279	11.1571	HCM
GSM907280	11.1615	HCM
GSM907281	11.0703	HCM
GSM907282	11.5165	HCM
GSM907283	10.6624	HCM
GSM907284	11.3923	HCM
GSM907285	10.9997	HCM
GSM907286	10.8705	HCM
GSM907287	11.2911	HCM
GSM907288	11.9919	HCM
GSM907289	11.7464	HCM
GSM907290	11.4331	HCM
GSM907291	11.4199	HCM
GSM907292	10.7807	HCM
GSM907293	11.4242	HCM
GSM907294	11.2502	HCM
GSM907295	11.1115	HCM
GSM907296	11.0527	HCM
GSM907297	10.9249	HCM
GSM907298	11.502	HCM
GSM907299	11.4619	HCM
GSM907300	11.3154	HCM
GSM907301	11.0909	HCM
GSM907302	10.5633	HCM
GSM907303	10.6839	HCM
GSM907304	11.3974	HCM
GSM907305	11.4589	HCM
GSM907306	10.5976	HCM
GSM907307	10.9159	HCM
GSM907308	11.5923	HCM
GSM907309	11.7627	control
GSM907310	12.7068	control
GSM907311	11.7592	control
GSM907312	13.4083	control
GSM907313	12.1125	control
GSM907314	12.2213	control
GSM907315	13.1165	control
GSM907316	12.7353	control
GSM907317	11.8159	control
GSM907318	11.3712	control
GSM907319	12.2035	control
GSM907320	11.9621	control
GSM907321	11.8116	control
GSM907322	12.6235	control
GSM907323	11.9767	control
GSM907324	13.1485	control
GSM907325	12.8644	control
GSM907326	11.6149	control
GSM907327	11.8991	control
GSM907328	12.068	control
GSM907329	12.3835	control
GSM907330	12.084	control
GSM907331	11.6802	control
GSM907332	12.3358	control
GSM907333	11.9339	control
GSM907334	12.0022	control
GSM907335	12.3859	control
GSM907336	11.9374	control
GSM907337	11.914	control
GSM907338	12.7844	control
GSM907339	12.8177	control
GSM907340	11.8604	control
GSM907341	12.0713	control
GSM907342	12.5235	control
GSM907343	12.4211	control
GSM907344	12.5757	control
GSM907345	11.6821	control
GSM907346	11.0125	control
GSM907347	11.6736	control
[truncated: 101 more columns]

## Sheet: GSE5500
ID	Type	s100a10
GSM126895	sham	7.34309
GSM126898	sham	6.98934
GSM126901	sham	7.32123
GSM126902	sham	6.96276
GSM126903	TAC	7.65741
GSM126904	TAC	7.72007
GSM126905	TAC	7.86945
GSM126906	TAC	7.63101
GSM126907	TAC	7.79979
GSM126908	TAC	7.57244
